# Supplementary material for: Genome-wide analysis of Jatropha curcas MADS-box gene family and functional characterization of the JcMADS40 gene in transgenic rice
Source: BMC Genomics. 2020 Apr 28;21:325. doi: 10.1186/s12864-020-6741-7 (PMC7187513; doi:10.1186/s12864-020-6741-7)
Supplement: Supplementary file 1 — Additional file 1 Summary details of 63 JcMADS genes encoding MADS-domain proteins in physic nut. [file 12864_2020_6741_MOESM1_ESM.xlsx]

## Sheet: Sheet1
Additional File 1. Summary of JcMADS genes encoding MADS-box proteins in physic nut.
Genes	Gene ID	protein length (aa)	ORF length	pI	MW	Location	Domain	Group
			(bp)		(kDa)
JcMADS01	JCGZ_19233	341	1026	4.69	38.2	LG8	MADS-box	Mβ
JcMADS02	JCGZ_13044	321	966	8.9	37.3	LG9	MADS-box	Mβ
JcMADS03	JCGZ_10115	350	1053	8.89	40.8	LG3	MADS-box	Mβ
JcMADS04	JCGZ_07240	320	963	8.86	36.7	LG11	MADS-box	Mβ
JcMADS05	JCGZ_10946	163	492	9.32	18.7	LG4	MADS-box	Mγ
JcMADS06	JCGZ_10034	254	765	8.71	29	LG3	MADS-box	Mγ
JcMADS07	JCGZ_23162	259	780	8.92	29.5	LG6	MADS-box	Mγ
JcMADS08	JCGZ_18633	370	1113	6.39	40.8	LG7	MADS-box	Mγ
JcMADS09	JCGZ_19811	366	1101	8.98	41	LG11	MADS-box	Mγ
JcMADS10	JCGZ_08738	387	1164	6.22	42.1	LG6	MADS-box	Mγ
JcMADS11	JCGZ_07594	190	573	10.1	22.1	LG11	MADS-box	MIKC*
JcMADS12	JCGZ_11642	341	1026	6.13	38.6	LG5	MADS-box	MIKC*
JcMADS13	JCGZ_15623	363	1092	7.14	40.9	LG4	MADS-box	MIKC*
JcMADS14	JCGZ_19186	261	786	5.83	30	LG1	MADS-box	MIKC*
JcMADS15	JCGZ_12483	231	696	5.08	26.3	LG7	MADS-box	MIKC*
JcMADS16	JCGZ_16067	322	969	5.52	36.7	LG4	MADS-box	MIKC*
JcMADS17	JCGZ_24097	356	1071	5.35	40.2	LG7	MADS-box	MIKC*
JcMADS18	JCGZ_11997	349	1050	5.64	39.8	LG4	MADS-box	MIKC*
JcMADS19	JCGZ_04590	173	522	9.98	19.5	LG3	MADS-box	Mα
JcMADS20	JCGZ_02754	64	195	9.81	7.2	LG6	MADS-box	Mα
JcMADS21	JCGZ_15063	211	636	5.21	23.8	LG7	MADS-box	Mα
JcMADS22	JCGZ_04578	187	564	8.89	21.5	LG3	MADS-box	Mα
JcMADS23	JCGZ_04579	227	684	8.76	25.4	LG3	MADS-box	Mα
JcMADS24	JCGZ_24638	215	648	5.08	24.6	LG2	MADS-box	Mα
JcMADS25	JCGZ_02293	207	624	5.15	23.8	LG1	MADS-box	Mα
JcMADS26	JCGZ_18450	328	987	4.91	36.7	LG10	MADS-box	Mα
JcMADS27	JCGZ_08728	154	465	9.3	17.8	LG6	MADS-box	Mα
JcMADS28	JCGZ_24962	243	732	9.34	27.7	LG2	MADS-box	Mα
JcMADS29	JCGZ_12598	194	585	9.75	21.4	LG7	MADS-box	Mα
JcMADS30	JCGZ_06963	219	660	9.47	24.9	LG10	MADS-box	Mα
JcMADS31	JCGZ_06965	217	654	9.45	24.5	LG10	MADS-box	Mα
JcMADS32	JCGZ_26434	198	597	9.63	23.2	LG5	MADS-box	MIKCC/FLC
JcMADS33	JCGZ_15742	243	732	8.5	28.4	LG4	MADS-box	MIKCC/A
JcMADS34	JCGZ_11755	246	741	9.33	28.4	LG5	MADS-box	MIKCC/A
JcMADS35	JCGZ_25594	65	198	10.43	7.5	LG9	MADS-box	MIKCC/A
JcMADS36	JCGZ_18694	227	684	6.14	25.8	LG7	MADS-box	MIKCC/SVP
JcMADS37	JCGZ_15882	227	684	7.65	25.8	LG4	MADS-box	MIKCC/SVP
JcMADS38	JCGZ_18739	219	660	8.59	24.9	LG10	MADS-box	MIKCC/SVP
JcMADS39	JCGZ_24986	235	708	9.34	27	LG2	MADS-box	MIKCC/SVP
JcMADS40	JCGZ_00038	233	702	7.13	27.2	LG2	MADS-box	MIKCC/Bs
JcMADS41	JCGZ_05961	230	693	7.07	27.2	LG2	MADS-box	MIKCC/Bs
JcMADS42	JCGZ_05951	234	705	8.76	27.3	LG2	MADS-box	MIKCC/Bs
JcMADS43	JCGZ_12153	71	216	6.03	7.8	LG4	MADS-box	MIKCC/B
JcMADS44	JCGZ_04507	221	666	9.06	25.6	LG4	MADS-box	MIKCC/B
JcMADS45	JCGZ_18099	69	210	10.22	7.8		MADS-box	MIKCC/B
JcMADS46	JCGZ_21110	254	765	6.56	28.9	LG6	MADS-box	MIKCC/AGL15/18
JcMADS47	JCGZ_17986	94	285	9.3	10.4	LG7	MADS-box	MIKCC/AGL15/18
JcMADS48	JCGZ_17244	209	630	8.28	23.8	LG4	MADS-box	MIKCC/AGL12
JcMADS49	JCGZ_12632	232	699	9.19	26.9	LG7	MADS-box	MIKCC/ANR1
JcMADS50	JCGZ_09931	185	558	9.16	20.9	LG10	MADS-box	MIKCC/AGL15/18
JcMADS51	JCGZ_16894	255	768	7.61	29	LG10	MADS-box	MIKCC/SOC1
JcMADS52	JCGZ_26178	239	720	5.82	27.8	LG5	MADS-box	MIKCC/SOC1
JcMADS53	JCGZ_14482	218	657	9.66	24.9	LG8	MADS-box	MIKCC/SOC1
JcMADS54	JCGZ_20695	212	639	9.35	24.6	LG9	MADS-box	MIKCC/SOC1
JcMADS55	JCGZ_07991	222	669	9.31	25.6	LG4	MADS-box	MIKCC/C/D
JcMADS56	JCGZ_21634	241	726	9.66	27.7	LG3	MADS-box	MIKCC/C/D
JcMADS57	JCGZ_00165	293	882	9.77	33.7	LG9	MADS-box	MIKCC/C/D
JcMADS58	JCGZ_14484	244	735	9.2	27.8	LG8	MADS-box	MIKCC/AGL13
JcMADS59	JCGZ_26182	198	597	9.47	22.8	LG5	MADS-box	MIKCC/AGL13
JcMADS60	JCGZ_25593	243	732	9.03	27.9	LG9	MADS-box	MIKCC/C/D
JcMADS61	JCGZ_15741	227	684	6.04	25.8	LG4	MADS-box	MIKCC/E
JcMADS62	JCGZ_11754	191	576	8.73	21.6	LG5	MADS-box	MIKCC/E
JcMADS63	JCGZ_17987	257	774	8.81	29.4	LG7	MADS-box	MIKCC/E
