# Supplementary material for: Genome-wide analysis of Jatropha curcas MADS-box gene family and functional characterization of the JcMADS40 gene in transgenic rice
Source: BMC Genomics. 2020 Apr 28;21:325. doi: 10.1186/s12864-020-6741-7 (PMC7187513; doi:10.1186/s12864-020-6741-7)
Supplement: Supplementary file 2 — Additional file 2 Summary of JcMADS proteins, and the reported biological functions of their orthologs in Arabidopsis and rice. [file 12864_2020_6741_MOESM2_ESM.xlsx]

## Sheet: Sheet1
Additional File 2. Summary of JcMADS proteins, and the reported biological functions of their orthologs in Arabidopsis and rice.
Family/Group	Physic nut	Referances for function of Arabidopsis MADS-box genes
	Gene name	Locus Identifier		Function	ref.
Mβ	JcMADS01	At5g40220	AGL43
	JcMADS02	At5g55690	AGL47
	JcMADS03	At1g60040	AGL49
	JcMADS04	At1g59810	AGL50	Alter flowering time in the predicted manner	Seymour et al., 2016
		At4g02235	AGL51
		At4g11250	AGL52
		At5g27070	AGL53
		At5g27090	AGL54
		At5g41200	AGL75
		At5g40120	AGL76
		At5g38740	AGL77
		At5g65330	AGL78
		At5g39750	AGL81
		At5g58890	AGL82
		At5g27580	AGL91
		At5g26950	AGL93
		At5g39810	AGL98
		At5g27050	AGL101
		At3g18650	AGL103
		At5g37420	AGL105
Mγ	JcMADS05	At5g26580	AGL34
	JcMADS06	At5g26630	AGL35
	JcMADS07	At5g26650	AGL36	seed development	Shirzadi et al., 2011
	JcMADS08	At1g65330	PHE1	Type I MADS-box protein, regulated by MEA and FIE, expressed transiently after fertilization in embryo and endosperm.	Köhler et al., 2005
	JcMADS09	At1g65300	AGL38
	JcMADS10	At2g26880	AGL41
		At3g05860	AGL45
		At2g28700	AGL46
		At2g40210	AGL48
		At5g48670	AGL80	AGL80 functions as a transcription factor within the central cell gene regulatory network and controls the expression of downstream genes required for central cell development and function.	Bemer et al., 2008
		At1g31630	AGL86
		At1g22590	AGL87
		At5g27960	AGL90
		At1g31640	AGL92
		At2g15660	AGL95
		At5g06500	AGL96
MIKC*	JcMADS11	At2g03060	AGL30	AGL30 is expressed in pollen	Wang et al., 2008
	JcMADS12	At1g18750	AGL65	Involved in late stages of pollen development and pollen tube growth.	Adamczyk et al., 2009	OsMADS65/OsMADS51	OsMADS51 is a novel flowering promoter that transmits a SD promotion signal from OsGI to Ehd1.	Kim et al., 2007
	JcMADS13	At1g77980	AGL66	Involved in late stages of pollen development and pollen tube growth	Xia et al., 2014
	JcMADS14	At1g77950	AGL67
	JcMADS15	At2g26320	AGL33
	JcMADS16	At1g69540	AGL94
	JcMADS17	At1g22130	AGL104	Involved in late stages of pollen development and pollen tube growth	Xia et al., 2014
	JcMADS18
Mα	JcMADS19	At1g65360	AGL23	a Type I MADS-box gene that controls female gametophyte development and the biogenesis of organelles during embryo development.	Colombo et al., 2008
	JcMADS20	At1g01530	AGL28	AGL28 is a positive regulator of known floral promoters within the autonomous pathway in Arabidopsis.	Yoo et al., 2006
	JcMADS21	At2g34440	AGL29
	JcMADS22	At5g27130	AGL39
	JcMADS23	At4g36590	AGL40
	JcMADS24	At1g60920	AGL55
	JcMADS25	At1g60880	AGL56
	JcMADS26	At3g04100	AGL57
	JcMADS27	At1g28450	AGL58
	JcMADS28	At1g28460	AGL59
	JcMADS29	At1g72350	AGL60
	JcMADS30	At2g24840	AGL61	AGL61 functions as a transcription factor and controls the expression of downstream genes during central cell development.	Steffen et al., 2008
	JcMADS31	At5g60440	AGL62	It is expressed AGL62 is expressed exclusively in the endosperm. AGL62 supresses suppresses cellularization during the syncytial phase of endosperm development.	Fiume et al., 2017
		At5g38620	AGL73
		At1g48150	AGL74
		At5g49490	AGL83
		At5g49420	AGL84
		At1g54760	AGL85
		At3g66656	AGL91
		At1g46408	AGL97
		At5g04640	AGL99
		At1g17310	AGL100
		At1g47760	AGL102
MIKCC	JcMADS32	At5g65080	MAF5	as floral repressor	Sheldon et al., 2009	OsMADS32	plays a pivotal role in maintaining floral organ identity through negative regulation of DL expression.	Sang et al., 2012
	JcMADS33	At1g26310	CAL	control inflorescence architecture by affecting the domains of LFY and TFL1 expression	Ferrándiz et al., 2000
	JcMADS34	At5g60910	FUL	fruit, and flower development	Balnaza et al., 2014; Bemer et al., 2017
	JcMADS35	At3g30260	AGL79	AGL79 knockdowns show defects in leaf shape, shoot branching, and flowering time.	Gao et al., 2017
	JcMADS36	At2g22540	SVP	acts as a floral repressor and that functions within the thermosensory pathway	Liu et al., 2018
	JcMADS37	At4g24540	AGL24	mediate flowering transition	Torti et al., 2012
	JcMADS38	At3g57230	AGL16	control flowering time	Hu et al., 2014
	JcMADS39	At4g22950	AGL19	floral activator	Kang et al., 2015
	JcMADS40	At1g31140	GOA	GOA represses fruit growth, A loss-of-function mutation in goa or reduction of endogenous GOA expression results in larger fruits/seeds	Prasad et al., 2010
	JcMADS41	At5g23260	TT16	is necessary for inner integument differentiation, and plays a maternal role in fertilization and seed development	Mizzotti et al., 2012
	JcMADS42	At4g37940	AGL21	regulates lateral root development and responds to multiple external and physiological signals	Yu et al., 2014
	JcMADS43	At5g20240	PI	Required for the specification of petal and stamen identities.	Jing et al., 2015
	JcMADS44	At3g54340	AP3	Specifies petal and stamen identities	Hsu et al., 2014
	JcMADS45	At2g14210	AGL44	Constitutive overexpression of ANR1 in roots, increased lengths and numbers of lateral roots and increased shoot fresh weight	Gan et al., 2012
	JcMADS46	At3g57390	AGL18	as repressors of the floral transition	Adamczyk et al., 2007
	JcMADS47	At5g51860	AGL72	is involved in the floral transition	Dorca-Fornell et al.,2011
	JcMADS48	At1g71692	AGL12	root development	Tapia-López et al., 2008	OsMADS26	acts as an upstream regulator of stress-associated genes and thereby, a hub to modulate the response to various stresses in the rice plant.	Khong et al.,2105
	JcMADS49	At2g22630	AGL17	Loss of function mutations show delayed flowering in long days and reduced levels of LFY and AP1 expression.	Han et al., 2008	OsMADS57	modulates rice tillering via DWARF14	Guo et al., 2013
	JcMADS50	At5g13790	AGL15	Transgenic plants that ectopically express AGL15 show delays in the transition to flowering, perianth abscission and senescence and fruit and seed maturation	Zhu et al., 2005
	JcMADS51	At4g11880	XAL2/AGL14	XAL2/AGL14 controls auxin transport via PIN transcriptional regulation during Arabidopsis root development; mutations in this gene exhibit altered stem-cell patterning, root meristem size, and root growth. XAL2 is necessary for normal shootward and rootward auxin transport, as well as for maintaining normal auxin distribution within the root.	Garay-Arroyo et al., 2013
	JcMADS52	At5g62165	AGL42/FYF	caused significant delay of senescence and a deficiency of abscission in flowers of transgenic Arabidopsis	Chen et al., 2011
	JcMADS53	At2g45660	SOC1	AGL20/SOC1 acts with AGL24 to promote flowering and inflorescence meristem identity.	Kimura et al., 2015;Voogd et al., 2015	OsMADS50	OsMADS50 is an important flowering activator that controls various floral regulators in rice.	Lee et al., 2004
	JcMADS54	At5g51870	AGL71	is involved in the floral transition	Dorca-Fornell et al., 2011	OsMADS56	regulating long day (LD)-dependent flowering in rice.	Ryu et al., 2009
	JcMADS55	At4g09960	STK	controlling ovule and seed integument identity	Ezquer et al., 2016
	JcMADS56	At4g18960	AG	act in a combinatorial manner to specify the identity of Arabidopsis floral organs	Riechmann et al., 1996
	JcMADS57	At2g42830	SHP2	was involved in fruit development	Gomez et al., 2011
	JcMADS58	At3g61120	AGL13	Functions in male and female gametophyte morphogenesis.	Hsu et al., 2014
	JcMADS59	At2g45650	AGL6	are involved in floral meristem regulation, in floral organs, and ovule (integument) and seed development,	Dreni et al.,2016
	JcMADS60	At3g58780	SHP1	Seed/fruit development	Liljegren et al., 2000
	JcMADS61	At2g03710	SEP4/AGL3	it plays a central role in the determination of flower meristem and organ identity.	Ditta et al., 2004; Jetha et al., 2014	OsMADS1	promote rice floret specification and development.	Khanday et al., 2013
	JcMADS62	At5g15800	SEP1/AGL2	control fruit flesh development and ripening.	Iceland et al., 2013
	JcMADS63	At3g02310	SEP2/AGL4	control fruit flesh development and ripening.	Iceland et al., 2013
		At1g24260	SEP3/AGL9	promote flower development.	Pelaz et al., 2001
		At1g69120	AP1	AP1 orchestrates floral initiation by integrating growth, patterning, and hormonal pathways; promote flower development.	Kaufmann et al., 2010; Pelaz et al., 2001
		At5g10140	FLC	as a floral repressor	Gu et al., 2013; Sheldon et al., 2000
		At1g77080	MAF1	function as a negative regulator of flowering	Andersson et al.,2008	OsMADS32	plays a pivotal role in maintaining floral organ identity through negative regulation of DL expression.	Sang et al., 2012
		At5g65050	MAF2	is involved in control of flowering time	Rosloski et al.,2013
		At5g65070	MAF4	Overexpression of the gene in the Landsberg ecotype leads to a delay in flowering	Zhao t al., 2018	OsMADS32	plays a pivotal role in maintaining floral organ identity through negative regulation of DL expression.	Sang et al., 2012
		At5g65060	MAF3	flowering regulator that is closely related to FLC	Caicedo et al., 2009
Referances
1	Adamczyk BJ, Fernandez DE. 2009. MIKC* MADS domain heterodimers are required for pollen maturation and tube growth in Arabidopsis. Plant physiology 149:1713-23
2	Adamczyk BJ, Lehti-Shiu MD, Fernandez DE. 2007. The MADS domain factors AGL15 and AGL18 act redundantly as repressors of the floral transition in Arabidopsis. The Plant journal : for cell and molecular biology 50:1007-19
3	Andersson CR, Helliwell CA, Bagnall DJ, Hughes TP, Finnegan EJ, et al. 2008. The FLX gene of Arabidopsis is required for FRI-dependent activation of FLC expression. Plant & cell physiology 49:191-200
4	Balanza V, Martinez-Fernandez I, Ferrandiz C. 2014. Sequential action of FRUITFULL as a modulator of the activity of the floral regulators SVP and SOC1. Journal of experimental botany 65:1193-203
5	Bemer M, van Mourik H, Muino JM, Ferrandiz C, Kaufmann K, Angenent GC. 2017. FRUITFULL controls SAUR10 expression and regulates Arabidopsis growth and architecture. Journal of experimental botany 68:3391-403
6	Bemer M, Wolters-Arts M, Grossniklaus U, Angenent GC. 2008. The MADS domain protein DIANA acts together with AGAMOUS-LIKE80 to specify the central cell in Arabidopsis ovules. The Plant cell 20:2088-101
7	Caicedo AL, Richards C, Ehrenreich IM, Purugganan MD. 2009. Complex rearrangements lead to novel chimeric gene fusion polymorphisms at the Arabidopsis thaliana MAF2-5 flowering time gene cluster. Molecular biology and evolution 26:699-711
8	Chen MK, Lee PF, Yang CH. 2011. Delay of flower senescence and abscission in Arabidopsis transformed with an FOREVER YOUNG FLOWER homolog from Oncidium orchid. Plant signaling & behavior 6:1841-3
9	Colombo M, Masiero S, Vanzulli S, Lardelli P, Kater MM, Colombo L. 2008. AGL23, a type I MADS-box gene that controls female gametophyte and embryo development in Arabidopsis. The Plant journal : for cell and molecular biology 54:1037-48
10	Ditta G, Pinyopich A, Robles P, Pelaz S, Yanofsky MF. 2004. The SEP4 gene of Arabidopsis thaliana functions in floral organ and meristem identity. Current biology : CB 14:1935-40
11	Dorca-Fornell C, Gregis V, Grandi V, Coupland G, Colombo L, Kater MM. 2011. The Arabidopsis SOC1-like genes AGL42, AGL71 and AGL72 promote flowering in the shoot apical and axillary meristems. The Plant journal : for cell and molecular biology 67:1006-17
12	Dreni L, Zhang D. 2016. Flower development: the evolutionary history and functions of the AGL6 subfamily MADS-box genes. Journal of experimental botany 67:1625-38
13	Ezquer I, Mizzotti C. 2016. The Developmental Regulator SEEDSTICK Controls Structural and Mechanical Properties of the Arabidopsis Seed Coat. 28:2478-92
14	Ferrandiz C, Gu Q, Martienssen R, Yanofsky MF. 2000. Redundant regulation of meristem identity and plant architecture by FRUITFULL, APETALA1 and CAULIFLOWER. Development (Cambridge, England) 127:725-34
15	Fiume E, Coen O, Xu W, Lepiniec L, Magnani E. 2017. Growth of the Arabidopsis sub-epidermal integument cell layers might require an endosperm signal. Plant signaling & behavior 12:e1339000
16	Gan Y, Bernreiter A, Filleur S, Abram B, Forde BG. 2012. Overexpressing the ANR1 MADS-box gene in transgenic plants provides new insights into its role in the nitrate regulation of root development. Plant & cell physiology 53:1003-16
17	Gao R, Wang Y, Gruber MY, Hannoufa A. 2017. miR156/SPL10 Modulates Lateral Root Development, Branching and Leaf Morphology in Arabidopsis by Silencing AGAMOUS-LIKE 79. Frontiers in plant science 8:2226
18	Garay-Arroyo A, Ortiz-Moreno E, de la Paz Sanchez M, Murphy AS, Garcia-Ponce B, et al. 2013. The MADS transcription factor XAL2/AGL14 modulates auxin transport during Arabidopsis root development by regulating PIN expression. The EMBO journal 32:2884-95
19	Gomez MD, Urbez C, Perez-Amador MA, Carbonell J. 2011. Characterization of constricted fruit (ctf) mutant uncovers a role for AtMYB117/LOF1 in ovule and fruit development in Arabidopsis thaliana. PloS one 6:e18760
20	Gu X, Le C, Wang Y, Li Z, Jiang D, et al. 2013. Arabidopsis FLC clade members form flowering-repressor complexes coordinating responses to endogenous and environmental cues. Nature communications 4:1947
21	Guo S, Xu Y, Liu H, Mao Z, Zhang C, et al. 2013. The interaction between OsMADS57 and OsTB1 modulates rice tillering via DWARF14. Nature communications 4:1566
22	Han P, Garcia-Ponce B, Fonseca-Salazar G, Alvarez-Buylla ER, Yu H. 2008. AGAMOUS-LIKE 17, a novel flowering promoter, acts in a FT-independent photoperiod pathway. The Plant journal : for cell and molecular biology 55:253-65
23	Hsu WH, Yeh TJ, Huang KY, Li JY, Chen HY, Yang CH. 2014. AGAMOUS-LIKE13, a putative ancestor for the E functional genes, specifies male and female gametophyte morphogenesis. The Plant journal : for cell and molecular biology 77:1-15
24	Hu JY, Zhou Y, He F, Dong X, Liu LY, et al. 2014. miR824-Regulated AGAMOUS-LIKE16 Contributes to Flowering Time Repression in Arabidopsis. The Plant cell 26:2024-37
25	Ireland HS, Yao JL, Tomes S, Sutherland PW, Nieuwenhuizen N, et al. 2013. Apple SEPALLATA1/2-like genes control fruit flesh development and ripening. The Plant journal : for cell and molecular biology 73:1044-56
26	Jetha K, Theissen G, Melzer R. 2014. Arabidopsis SEPALLATA proteins differ in cooperative DNA-binding during the formation of floral quartet-like complexes. Nucleic acids research 42:10927-42
27	Jing D, Xia Y, Chen F, Wang Z, Zhang S, Wang J. 2015. Ectopic expression of a Catalpa bungei (Bignoniaceae) PISTILLATA homologue rescues the petal and stamen identities in Arabidopsis pi-1 mutant. Plant science : an international journal of experimental plant biology 231:40-51
28	Kang MJ, Jin HS, Noh YS, Noh B. 2015. Repression of flowering under a noninductive photoperiod by the HDA9-AGL19-FT module in Arabidopsis. The New phytologist 206:281-94
29	Kaufmann K, Wellmer F, Muino JM, Ferrier T, Wuest SE, et al. 2010. Orchestration of floral initiation by APETALA1. Science (New York, N.Y.) 328:85-9
30	Khanday I, Yadav SR, Vijayraghavan U. 2013. Rice LHS1/OsMADS1 controls floret meristem specification by coordinated regulation of transcription factors and hormone signaling pathways. Plant physiology 161:1970-83
31	Khong GN, Pati PK, Richaud F, Parizot B, Bidzinski P, et al. 2015. OsMADS26 Negatively Regulates Resistance to Pathogens and Drought Tolerance in Rice. Plant physiology 169:2935-49
32	Kim SL, Lee S, Kim HJ, Nam HG, An G. 2007. OsMADS51 is a short-day flowering promoter that functions upstream of Ehd1, OsMADS14, and Hd3a. Plant physiology 145:1484-94
33	Kimura Y, Aoki S, Ando E, Kitatsuji A, Watanabe A, et al. 2015. A flowering integrator, SOC1, affects stomatal opening in Arabidopsis thaliana. Plant & cell physiology 56:640-9
34	Kohler C, Page DR, Gagliardini V, Grossniklaus U. 2005. The Arabidopsis thaliana MEDEA Polycomb group protein controls expression of PHERES1 by parental imprinting. Nature genetics 37:28-30
35	Lee S, Kim J, Han JJ, Han MJ, An G. 2004. Functional analyses of the flowering time gene OsMADS50, the putative SUPPRESSOR OF OVEREXPRESSION OF CO 1/AGAMOUS-LIKE 20 (SOC1/AGL20) ortholog in rice. The Plant journal : for cell and molecular biology 38:754-64
36	Liljegren SJ, Ditta GS, Eshed Y, Savidge B, Bowman JL, Yanofsky MF. 2000. SHATTERPROOF MADS-box genes control seed dispersal in Arabidopsis. Nature 404:766-70
37	Liu X, Sun Z, Dong W, Wang Z, Zhang L. 2018. Expansion and Functional Divergence of the SHORT VEGETATIVE PHASE (SVP) Genes in Eudicots. Genome biology and evolution 10:3026-37
38	Mizzotti C, Mendes MA, Caporali E, Schnittger A, Kater MM, et al. 2012. The MADS box genes SEEDSTICK and ARABIDOPSIS Bsister play a maternal role in fertilization and seed development. The Plant journal : for cell and molecular biology 70:409-20
39	Pelaz S, Gustafson-Brown C, Kohalmi SE, Crosby WL, Yanofsky MF. 2001. APETALA1 and SEPALLATA3 interact to promote flower development. The Plant journal : for cell and molecular biology 26:385-94
40	Prasad K, Zhang X, Tobon E, Ambrose BA. 2010. The Arabidopsis B-sister MADS-box protein, GORDITA, represses fruit growth and contributes to integument development. The Plant journal : for cell and molecular biology 62:203-14
41	Riechmann JL, Krizek BA, Meyerowitz EM. 1996. Dimerization specificity of Arabidopsis MADS domain homeotic proteins APETALA1, APETALA3, PISTILLATA, and AGAMOUS. Proceedings of the National Academy of Sciences of the United States of America 93:4793-8
42	Rosloski SM, Singh A, Jali SS, Balasubramanian S, Weigel D, Grbic V. 2013. Functional analysis of splice variant expression of MADS AFFECTING FLOWERING 2 of Arabidopsis thaliana. Plant molecular biology 81:57-69
43	Ryu CH, Lee S, Cho LH, Kim SL, Lee YS, et al. 2009. OsMADS50 and OsMADS56 function antagonistically in regulating long day (LD)-dependent flowering in rice. Plant, cell & environment 32:1412-27
44	Sang X, Li Y, Luo Z, Ren D, Fang L, et al. 2012. CHIMERIC FLORAL ORGANS1, encoding a monocot-specific MADS box protein, regulates floral organ identity in rice. Plant physiology 160:788-807
45	Seymour DK, Chae E, Grimm DG, Martin Pizarro C, Habring-Muller A, et al. 2016. Genetic architecture of nonadditive inheritance in Arabidopsis thaliana hybrids. 113:E7317-e26
46	Sheldon CC, Finnegan EJ, Peacock WJ, Dennis ES. 2009. Mechanisms of gene repression by vernalization in Arabidopsis. The Plant journal : for cell and molecular biology 59:488-98
47	Sheldon CC, Rouse DT, Finnegan EJ, Peacock WJ, Dennis ES. 2000. The molecular basis of vernalization: the central role of FLOWERING LOCUS C (FLC). Proceedings of the National Academy of Sciences of the United States of America 97:3753-8
48	Shirzadi R, Andersen ED, Bjerkan KN, Gloeckle BM, Heese M, et al. 2011. Genome-wide transcript profiling of endosperm without paternal contribution identifies parent-of-origin-dependent regulation of AGAMOUS-LIKE36. PLoS genetics 7:e1001303
49	Steffen JG, Kang IH, Portereiko MF, Lloyd A, Drews GN. 2008. AGL61 interacts with AGL80 and is required for central cell development in Arabidopsis. Plant physiology 148:259-68
50	Tapia-López R, García-Ponce B, Dubrovsky JG, Garay-Arroyo A, Pérez-Ruíz RV, Kim SH, Acevedo F, Pelaz S, Alvarez-Buylla ER: An AGAMOUS-related MADS-box gene, XAL1 (AGL12), regulates root meristem cell proliferation and flowering transition in Arabidopsis. Plant physiology 2008, 146(3):1182-1192.
51	Torti S, Fornara F. 2012. AGL24 acts in concert with SOC1 and FUL during Arabidopsis floral transition. Plant signaling & behavior 7:1251-4
52	Voogd C, Wang T, Varkonyi-Gasic E. 2015. Functional and expression analyses of kiwifruit SOC1-like genes suggest that they may not have a role in the transition to flowering but may affect the duration of dormancy. Journal of experimental botany 66:4699-710
53	Wang Y, Zhang WZ, Song LF, Zou JJ, Su Z, Wu WH. 2008. Transcriptome analyses show changes in gene expression to accompany pollen germination and tube growth in Arabidopsis. Plant physiology 148:1201-11
54	Xia C, Wang YJ, Liang Y, Niu QK, Tan XY, et al. 2014. The ARID-HMG DNA-binding protein AtHMGB15 is required for pollen tube growth in Arabidopsis thaliana. The Plant journal : for cell and molecular biology 79:741-56
55	Yoo SK, Lee JS, Ahn JH. 2006. Overexpression of AGAMOUS-LIKE 28 (AGL28) promotes flowering by upregulating expression of floral promoters within the autonomous pathway. Biochemical and biophysical research communications 348:929-36
56	Yu LH, Miao ZQ, Qi GF, Wu J, Cai XT, et al. 2014. MADS-box transcription factor AGL21 regulates lateral root development and responds to multiple external and physiological signals. Molecular plant 7:1653-69
57	Zhao X, Li J, Lian B, Gu H, Li Y, Qi Y. 2018. Global identification of Arabidopsis lncRNAs reveals the regulation of MAF4 by a natural antisense RNA. Nature communications 9:5056
58	Zhu C, Perry SE. 2005. Control of expression and autoregulation of AGL15, a member of the MADS-box family. The Plant journal : for cell and molecular biology 41:583-94
