# Supplementary material for: Genome-wide analysis of Jatropha curcas MADS-box gene family and functional characterization of the JcMADS40 gene in transgenic rice
Source: BMC Genomics. 2020 Apr 28;21:325. doi: 10.1186/s12864-020-6741-7 (PMC7187513; doi:10.1186/s12864-020-6741-7)
Supplement: Supplementary file 4 — Additional file 4 Levels of expression of the 63 JcMADS genes in the organs detected (root, stem cortex, leaf, and seeds) according to RNA-seq data. [file 12864_2020_6741_MOESM4_ESM.xlsx]

## Sheet: Sheet1
Additional File 4. Signal strength values for the expression of 63 JcMADS genes in tested tissues (root, stem cortex, leaf, and seed) based on RNA-seq.
** "0.00" The expresion is not available
*TPM (number of transcripts per million tags).
Physic nut	Expression level in different tissues (TPM)*
Gene name	Roots	Stem cortex	Leaves	S1	S2
JcMADS01	0	0.17	0.12	4.93	0
JcMADS02	0.12	0.14	0.59	0.76	2.57
JcMADS03	41.62	44.59	37.79	** "0.00"	38.31
JcMADS04	0	0	0	0	0
JcMADS05	4.98	0.55	1.89	156.84	5.95
JcMADS06	0.4	0	0	0	0
JcMADS07	0.14	0	0.05	0	0
JcMADS08	0	0.06	0	7.06	0
JcMADS09	0	0	0	3.87	0
JcMADS10	0	0	0	2.26	0
JcMADS11	0	0	0	0	0
JcMADS12	8.14	2.32	10.35	7.23	10.69
JcMADS13	0	0.06	0.06	2.24	0
JcMADS14	1.08	0.23	0	0.48	0.29
JcMADS15	0.76	0.51	0	0.25	1
JcMADS16	0	0	0	10.01	23.5
JcMADS17	0	0	0	0	0
JcMADS18	0	0.22	0	0	0
JcMADS19	0	0	0	3.05	0
JcMADS20	0	0	0	0	0
JcMADS21	0	0	0	0	0
JcMADS22	0	0	0	0	0
JcMADS23	0	0	0	6.79	0
JcMADS24	4.53	2.42	0	0.13	0
JcMADS25	1.21	0.37	0.06	0.12	1.16
JcMADS26	0	0	0	1.13	0.47
JcMADS27	0.11	0.35	0.34	0	0
JcMADS28	0	0	0	0	0
JcMADS29	2.26	0.87	7.17	46	15.49
JcMADS30	0	0	0	0	0
JcMADS31	0	0	0	0	0
JcMADS32	1.66	10.99	0.74	0	0.61
JcMADS33	0.35	0	0	0	0
JcMADS34	0.43	0.17	0	7.18	0.11
JcMADS35	0	0	0	0	0
JcMADS36	24.49	2.4	1.84	1.22	3.08
JcMADS37	2.69	0.43	2.04	0	0
JcMADS38	0	0.06	0	0	0
JcMADS39	0.8	0.69	1.22	0.34	0.18
JcMADS40	0	0	0	117.64	0
JcMADS41	0.06	0.14	0	74.76	0.18
JcMADS42	0	0	0	9.78	0
JcMADS43	0	0	0	0	0
JcMADS44	4.9	1.13	0.34	11.34	0.12
JcMADS45	0	0	0	0	0
JcMADS46	0.09	0	0	1.75	0
JcMADS47	0	0	0	1.85	0
JcMADS48	43.06	5.13	0.43	0.51	0
JcMADS49	11	0.58	0.14	1.38	1.32
JcMADS50	0.23	0	0	0	0
JcMADS51	0.52	0.2	0	5.92	17.44
JcMADS52	0	0.06	0	0	0
JcMADS53	35.04	38.59	37.58	60.13	0.34
JcMADS54	23.08	23.37	32.08	1.58	0
JcMADS55	7.96	0	0.06	614.54	0
JcMADS56	0	0	0	158.64	0
JcMADS57	0	0	0	0	0
JcMADS58	0	0	0	82.45	0
JcMADS59	0.06	0.14	0	0	0
JcMADS60	0	0.05	0	175.49	0.12
JcMADS61	0.17	0.31	0	0.25	0
JcMADS62	3.81	5.31	0.74	0	2.21
JcMADS63	0	0.37	0	588.03	0.35
