# Supplementary material for: Genome-wide analysis of Jatropha curcas MADS-box gene family and functional characterization of the JcMADS40 gene in transgenic rice
Source: BMC Genomics. 2020 Apr 28;21:325. doi: 10.1186/s12864-020-6741-7 (PMC7187513; doi:10.1186/s12864-020-6741-7)
Supplement: Supplementary file 5 — Additional file 5. Primers used in this study. [file 12864_2020_6741_MOESM5_ESM.xlsx]

## Sheet: Sheet1
Additional File 5. Primers used in this study
Genes	Accession No. in GenBank	Forward (5`→3`)	Reverse (5`→3`)	Restriction sites
Gene cloning
JcMADS40	JCGZ_00038	GGGGTACC TGTTGGGATCAAAATCATGG	GCTCTAGA TCTTGCTACTTGCTTAAAGCTC	Kpn I/ Xba I
Subcellular Localization
JcMADS40	JCGZ_00038	CGGAATTC ATCATGGGTCGTGGAAAAAT	GGGGTACC AATGCTAGAACCTTGAAGGTTG	EcoR I/Kpn I
Transactivation
JcMADS40	JCGZ_00038	GGGGTACC TGTTGGGATCAAAATCATGG	GCTCTAGA TCTTGCTACTTGCTTAAAGCTC	Kpn I/ Xba I
Semi-quantitative RT-PCR
JcMADS40	JCGZ_00038	GAAAATGGCAATATGTACCGT	TACTCAAGAAACCCGTCTCTGA
OsUbiquitin	Os06g0681400	TTCCATGCTGCTCTACCACAG	AGGGTTCACAAGTCTGCCTATT
qRT-PCR
GW2	Os02g0244100	CAGCAGCGCATTCCCAGTTTTC	GTGGTCAGCCGAGCACTCTC
SMG11	Os01g0197100	TCCTTTTGGTGGTGGGCAG	CGTCCTCCTTGGCGGTGA
GS2	Os02g0701300	ATTCCAAGTACTGCGAGCGC	GGCGACCAGCTGCGTTT
OsMKP1	Os05g0115800	TGGCAGCAAGTTGTTGGTGA	CGAGCATTCAGCACTTCCAA
OsUbiquitin	Os06g0681400	TTCCATGCTGCTCTACCACAG	AGGGTTCACAAGTCTGCCTATT
